# Supplementary material for: Accurately Identifying Cerebroarterial Stenosis from Angiography Reports Using Natural Language Processing Approaches
Source: Diagnostics (Basel). 2022 Aug 3;12(8):1882. doi: 10.3390/diagnostics12081882 (PMC9406429; doi:10.3390/diagnostics12081882)
Supplement: Supplementary file 1 [file diagnostics-12-01882-s001.zip]

Archive with 2 entries (2 files):
- Supplementary Data.xlsx
- Supplementary Table.pdf
