# Supplementary material for: Accurately Identifying Cerebroarterial Stenosis from Angiography Reports Using Natural Language Processing Approaches
Source: Diagnostics (Basel). 2022 Aug 3;12(8):1882. doi: 10.3390/diagnostics12081882 (PMC9406429; doi:10.3390/diagnostics12081882)
Supplement: Supplementary file 1 [file diagnostics-12-01882-s001.zip › Supplementary Data.xlsx]

## Sheet: 工作表1
LOC	CONTENT	RCCA	REICA	RIICA	RACA	RMCA	RPCA	REVA	RIVA	BA	LCCA	LEICA	LIICA	LACA	LMCA	LPCA	LEVA	LIVA
LCGMH	A 78 Y/O male; Clinical Information: CVA, r/o brain meta, Hx of sigmoid ca s/p OP and liver meta s/p OP Examination technique: MRA and MRI of brain without IV contrast medium enhancement. Brain findings: 1. Acute infarct in right portion of pons with water diffusion restriction. 2. T1 & FLAIR-hypointense and T2-hyperintense lesions without water diffusion restriction in right striatocapsules and …	0	0	0	0	1	1	0	0	0	0	0	0	0	0	1	0	0
LCGMH	Clinical Information: left MCA infarction Dear Dr MR study of brain and neck was performed for left MCA infarction Technique: T1W, FLAIR on axial; T2W on coronal; DWI; TOF; Neck MRA <Imaging findings> 1. This aged brain shows acute infarction over the left middle and inferior frontal lobe , consistent with clinical impression of left MCA territory infarction. 2. There are no thrombi within the le…	0	0	0	0	0	0	0	0	0	0	0	0	0	0	0	0	0
KVGH	Clinical information and indication from referred sheet as follows: L't weakness and slurred speech The MRI of the brain performed with a 1.5-T scanner: METHOD: Sagittal T1WI (localizer), Axial T1WI, T2WI, GET2*WI, FLAIR (Fluid Attenuated Inversion Recovery), Coronal T1WI, T2WI Diffusion-weighted Imaging (DWI), post Gadolinium enhancement with axial and coronal T1 weighted image Noncontrast intra…	0	0	0	0	0	0	0	0	1	0	0	0	0	0	0	0	0
KVGH	Clinical information and indication from referred sheet as follows: sudden con's change The MRI of the brain performed with a 1.5-T scanner: METHOD: Sagittal T1WI (localizer), Axial T1WI, T2WI, GET2*WI, FLAIR (Fluid Attenuated Inversion Recovery), Coronal T1WI, T2WI Diffusion-weighted Imaging (DWI) Noncontrast intracranial MRA with 3D TOF and focus on the circle of Willis: SCAN RANGE: from the sk…	0	0	1	0	0	0	0	0	0	0	0	0	0	0	0	0	0
